# Supplementary material for: Anti-Neuroinflammatory Effects of Arecae pericarpium on LPS-Stimulated BV2 Cells
Source: Curr Issues Mol Biol. 2024 Jan 19;46(1):884–95. doi: 10.3390/cimb46010056 (PMC10814974; doi:10.3390/cimb46010056)
Supplement: Supplementary file 1 [file cimb-46-00056-s001.zip]

Archive with 1 entries (1 files):
- cimb-2812774-supplementary.pdf
